# Supplementary material for: Pinus densiflora Root Extract Attenuates Osteoarthritis Progression by Inhibiting Inflammation and Cartilage Degradation in Interleukin-1β and Monosodium Iodoacetate-Induced Osteoarthritis Models
Source: Nutrients. 2024 Nov 14;16(22):3882. doi: 10.3390/nu16223882 (PMC11597245; doi:10.3390/nu16223882)
Supplement: Supplementary file 1 [file nutrients-16-03882-s001.zip]

Archive with 1 entries (1 files):
- nutrients-3300689-supplementary.pdf
